# Supplementary material for: Insight into the Mechanism for the Emergence of Thermally Stable Reflection Colors from Cholesteric Liquid Crystals of Etherified Ethyl Cellulose Derivatives and Methacrylic Acid
Source: Molecules. 2025 Jul 2;30(13):2839. doi: 10.3390/molecules30132839 (PMC12250732; doi:10.3390/molecules30132839)
Supplement: Supplementary file 1 [file molecules-30-02839-s001.zip]

Archive with 1 entries (1 files):
- molecules-3701596-supplementary.pdf
